# Supplementary material for: The Epidemiology of Antibiotic-Related Adverse Events in the Treatment of Diabetic Foot Infections: A Narrative Review of the Literature
Source: Antibiotics (Basel). 2023 Apr 18;12(4):774. doi: 10.3390/antibiotics12040774 (PMC10135215; doi:10.3390/antibiotics12040774)
Supplement: Supplementary file 1 [file antibiotics-12-00774-s001.zip]

Archive with 1 entries (1 files):
- antibiotics-2336218-supplementary.pdf
